# Supplementary material for: Machine Learning Data Analysis Highlights the Role of Parasutterella and Alloprevotella in Autism Spectrum Disorders
Source: Biomedicines. 2022 Aug 19;10(8):2028. doi: 10.3390/biomedicines10082028 (PMC9405825; doi:10.3390/biomedicines10082028)
Supplement: Supplementary file 1 [file biomedicines-10-02028-s001.zip]

Archive with 1 entries (1 files):
- biomedicines-1802766-supplementary.pdf
